# Supplementary material for: Feasibility and Biomechanical Effects of Dynamic Neuromuscular Stabilization Training During Stair Negotiation in Middle-Aged Women with Knee Osteoarthritis: A Randomized Controlled Pilot Study
Source: J Funct Morphol Kinesiol. 2026 Jun 27;11(3):255. doi: 10.3390/jfmk11030255 (PMC13397932; doi:10.3390/jfmk11030255)
Supplement: Supplementary file 1 [file jfmk-11-00255-s001.zip]

Archive with 1 entries (1 files):
- jfmk-4326255-supplementary.pdf
